# Supplementary material for: Investigating the influence of breastfeeding on asthma in children under 12 years old in the UK Biobank
Source: Front Immunol. 2022 Sep 29;13:967101. doi: 10.3389/fimmu.2022.967101 (PMC9559182; doi:10.3389/fimmu.2022.967101)
Supplement: Supplementary file 1 [file DataSheet_1.xlsx]

## Sheet: Table S1
Table S1. Descriptive statistics of variables in the two stages of UK Biobank full data after quality control used in the present work
Variables	Controls	Cases	P value	Cases	P value
		(age of onset under six years old)		(age of onset between 6-12 years old)
Study population	158253	3263		3894
Breastfeeding (1/0)	114,095/44,158	2,297/966	0.032	2,724/1,170	0.003258
Average total household income before tax (1/0)	91,839/66,414	2,072/1,191	4.0299e-10	2,669/1,225	7.99862e-39
Birth weight (kg) (mean ± sd)	3.32±0.53	3.35±0.53	0.011	3.37±0.51	9.06209e-07
Maternal smoking around birth (1/0)	41,801/116,452	919/2,344	0.025	1,003/2,891	0.359
Smoking/smokers in household (2/1/0)	1,574/12,871/143,808	39/274/2,950	0.259	49/301/3,544	0.818
Gender (1/0)	68,301/89,952	1,657/1,606	4.48801e-18	2,369/1,525	5.5801e-103
Note: sd: standard deviation; breastfeeding was defined by asking "were you breastfed when you were a baby?" the answer was "yes" or "no", coded as 1 or 0; maternal smoking around birth was defined by asking "did your mother smoke regularly around the time when you were born?" the answer was "yes" or "no", coded as 1 or 0, and smoking/smokers in household was defined by asking "does anyone in you…

## Sheet: Table S2
Table S2. Independent SNP associated with the risk of childhood-onset asthma (P<3×10-8) used in the UK Biobank full cohort
Index	Chr	Bp	SNP	Allele1	Allele2	Beta	SE	P
31	6	409119	rs9391997	G	A	-0.0741794	0.012	3.1e-10
80	19	1152656	rs892225	G	A	0.076961	0.012	3.4e-10
43	9	6081804	rs340934	G	T	0.188966	0.015	1.6e-36
46	10	6093139	rs12722502	T	C	0.282167	0.044	2e-10
44	9	6213468	rs7848215	T	C	0.227136	0.014	4.1e-63
47	10	6621773	rs943451	T	C	0.0998453	0.013	7.5e-15
11	2	8459404	rs3856439	T	C	0.107059	0.012	6e-18
81	19	8785744	rs2918302	A	G	0.101654	0.016	5.8e-10
1	1	8894357	rs11121240	A	T	0.07139	0.012	3.6e-09
48	10	9049253	rs12413578	T	C	0.185649	0.019	1.7e-22
49	10	9064716	rs1612986	C	T	0.155293	0.015	4.5e-24
51	11	10664033	rs2052690	T	G	0.0741794	0.013	1.5e-08
68	16	11219041	rs12935657	A	G	0.143234	0.014	6.1e-26
24	5	14610309	rs16903574	G	C	0.174793	0.023	2.1e-14
38	7	20544209	rs12531500	G	A	0.0980337	0.012	1.8e-16
39	7	22780322	rs6954667	A	C	0.07139	0.013	2.6e-08
45	9	23585839	rs274943	T	C	-0.076961	0.012	9.1e-11
69	16	27349168	rs3785356	T	C	0.109751	0.013	2.7e-17
32	6	31322197	rs2428494	A	T	0.149282	0.012	1.8e-36
17	3	33047662	rs35570272	T	G	0.10075	0.012	7.8e-17
33	6	33099538	rs3116989	T	G	0.140631	0.017	5.3e-16
82	19	33726578	rs117710327	A	C	0.18648	0.024	4.7e-15
34	6	35134729	rs28522747	A	G	0.10436	0.018	9.6e-09
62	14	35885041	rs17103286	A	G	0.0760347	0.012	1.2e-10
71	17	38061439	rs4795399	C	T	0.264669	0.012	3.5e-111
72	17	38064971	rs117097909	A	G	0.303801	0.026	1.5e-31
73	17	38755021	rs9893132	A	G	0.0907544	0.012	1.4e-13
74	17	38764524	rs112401631	A	T	0.303063	0.043	1.6e-12
64	15	41787585	rs1655558	T	G	0.0834216	0.012	2.8e-12
60	13	42997324	rs912425	G	A	0.0806579	0.014	6.4e-09
75	17	43457886	rs9895436	A	G	0.0852598	0.012	1.8e-12
76	17	45819206	rs56308324	T	A	0.102557	0.017	4.7e-09
77	17	47448346	rs12952581	A	G	0.0898407	0.012	2.4e-13
70	16	50745926	rs2066844	T	C	0.158712	0.028	1.5e-08
83	20	52172404	rs2766667	T	C	0.0760347	0.014	1.7e-08
56	12	55368291	rs62623446	T	C	0.129272	0.023	1.7e-08
57	12	56389293	rs705700	C	T	0.102557	0.012	8.1e-18
58	12	57509102	rs3122929	T	C	0.131905	0.012	7.6e-28
78	18	60009814	rs4574025	C	T	0.0880109	0.012	1.3e-13
65	15	61069988	rs11071559	T	C	0.169743	0.017	1.9e-22
79	18	61442619	rs12964116	G	A	0.256965	0.031	3e-16
84	20	62308612	rs2738783	T	G	0.0834216	0.015	7.5e-09
50	10	64391375	rs10995245	A	G	0.0704585	0.012	1.3e-08
52	11	65551957	rs479844	A	G	0.109751	0.012	1.4e-20
66	15	67413624	rs117683492	A	G	0.260054	0.044	4.2e-09
67	15	67441750	rs72743461	A	C	0.178983	0.014	1.7e-37
63	14	68754695	rs1885013	G	A	0.0934903	0.013	1e-12
53	11	76299431	rs55646091	A	G	0.414094	0.028	3.9e-50
54	11	76299649	rs11236797	A	C	0.193921	0.012	2.4e-60
40	8	81294702	rs2221641	C	T	0.10616	0.012	2.4e-18
61	13	99974492	rs1887704	C	G	0.0971267	0.013	1.4e-14
12	2	102936159	rs72823641	A	T	0.293416	0.017	6.9e-68
35	6	106667535	rs9372120	G	T	0.10075	0.015	5.5e-12
25	5	110158844	rs7734635	G	A	0.162119	0.016	3.7e-23
26	5	110401872	rs1837253	T	C	0.167208	0.013	1.2e-35
27	5	110470137	rs6594499	A	C	0.13715	0.012	3.3e-31
13	2	112268732	rs143326447	C	T	0.102557	0.018	1.8e-08
55	11	118743286	rs12365699	A	G	0.131905	0.016	6.1e-17
41	8	120063542	rs2450083	T	C	-0.0676586	0.012	1.1e-08
18	3	121716171	rs1806656	G	C	0.0788112	0.013	6.3e-10
22	4	123141070	rs45613035	C	T	0.182322	0.02	5.6e-20
23	4	123353432	rs17454584	G	A	0.118672	0.014	1.5e-16
59	12	123635096	rs1716183	T	C	0.0934903	0.016	2.2e-09
36	6	128293562	rs55743914	T	C	0.0998453	0.014	4.8e-13
42	8	128777719	rs13277355	A	G	0.0980337	0.013	1.4e-13
28	5	131799626	rs3749833	C	T	0.103459	0.013	1.3e-14
29	5	131916940	rs2299012	C	A	0.174793	0.015	1.9e-31
37	6	138002175	rs6927172	G	C	0.0861777	0.014	1.4e-09
30	5	141533062	rs449454	A	G	0.0806579	0.012	3e-11
2	1	151801680	rs4845604	A	G	0.131028	0.017	9.5e-15
3	1	152179152	rs12123821	T	C	0.420682	0.028	4e-51
4	1	152285861	rs61816761	A	G	0.734289	0.042	2.9e-67
5	1	161185058	rs2070901	T	G	0.0889262	0.013	2.4e-11
6	1	167436270	rs1617333	G	A	0.0934903	0.012	9.9e-15
7	1	172715702	rs78037977	G	A	0.109751	0.018	1.4e-09
8	1	173131493	rs10158467	G	A	0.109751	0.013	6.3e-17
19	3	176852038	rs7626218	T	A	0.079735	0.012	3.1e-11
20	3	188128979	rs9860547	A	G	0.126633	0.012	1.9e-26
21	3	188401138	rs55661102	G	A	0.0962189	0.016	9e-10
9	1	203093201	rs12023876	T	G	0.076961	0.012	7.8e-10
10	1	213056427	rs12750027	A	G	0.139762	0.024	3.9e-09
14	2	224664050	rs6755248	G	C	0.0676586	0.012	1.6e-08
15	2	228670437	rs10187276	T	C	0.109751	0.014	7e-16
16	2	242698640	rs34290285	A	G	0.180653	0.013	3.3e-41

## Sheet: Table S3
Table S3. Independent SNP associated with the risk of childhood-onset asthma (P<3×10-8) used in the UK Biobank sibling cohort
Index	Chr	Bp	SNP	Allele1	Allele2	Beta	SE	P
18	9	6081804	rs340934	G	T	0.188966	0.015	1.6e-36
19	10	6093139	rs12722502	T	C	0.282167	0.044	2e-10
32	19	8785744	rs2918302	A	G	0.101654	0.016	5.8e-10
20	10	9049253	rs12413578	T	C	0.185649	0.019	1.7e-22
17	7	22780322	rs6954667	A	C	0.07139	0.013	2.6e-08
14	6	33099538	rs3116989	T	G	0.140631	0.017	5.3e-16
25	14	35885041	rs17103286	A	G	0.0760347	0.012	1.2e-10
29	17	38755021	rs9893132	A	G	0.0907544	0.012	1.4e-13
24	13	42997324	rs912425	G	A	0.0806579	0.014	6.4e-09
30	17	45819206	rs56308324	T	A	0.102557	0.017	4.7e-09
28	16	50745926	rs2066844	T	C	0.158712	0.028	1.5e-08
22	12	55368291	rs62623446	T	C	0.129272	0.023	1.7e-08
23	12	56389293	rs705700	C	T	0.102557	0.012	8.1e-18
31	18	61442619	rs12964116	G	A	0.256965	0.031	3e-16
26	15	67413624	rs117683492	A	G	0.260054	0.044	4.2e-09
27	15	67441750	rs72743461	A	C	0.178983	0.014	1.7e-37
21	11	76299649	rs11236797	A	C	0.193921	0.012	2.4e-60
5	2	102936159	rs72823641	A	T	0.293416	0.017	6.9e-68
15	6	106667535	rs9372120	G	T	0.10075	0.015	5.5e-12
11	5	110401872	rs1837253	T	C	0.167208	0.013	1.2e-35
6	2	112268732	rs143326447	C	T	0.102557	0.018	1.8e-08
10	4	123141070	rs45613035	C	T	0.182322	0.02	5.6e-20
12	5	131799626	rs3749833	C	T	0.103459	0.013	1.3e-14
16	6	138002175	rs6927172	G	C	0.0861777	0.014	1.4e-09
13	5	141533062	rs449454	A	G	0.0806579	0.012	3e-11
1	1	152179152	rs12123821	T	C	0.420682	0.028	4e-51
2	1	161185058	rs2070901	T	G	0.0889262	0.013	2.4e-11
8	3	176852038	rs7626218	T	A	0.079735	0.012	3.1e-11
9	3	188401138	rs55661102	G	A	0.0962189	0.016	9e-10
3	1	203093201	rs12023876	T	G	0.076961	0.012	7.8e-10
4	1	213056427	rs12750027	A	G	0.139762	0.024	3.9e-09
7	2	242698640	rs34290285	A	G	0.180653	0.013	3.3e-41

## Sheet: Table S4
Table S4. Estimated effect sizes and relationships between breastfeeding and COA stratified by covariates in the UK Biobank full cohort
Covariates	Hierarchy	N	X—>Y	X—>Y1	X—>Y2
			Beta (se, P)	Beta (se, P)	Beta (se, P)
Average total household income before tax	<£31,000	68830	-0.122 (0.046, 7.77E-03)	-0.101 (0.065, 0.117)	-0.142 (0.064, 0.026)
	>=£31,000	96580	-0.137 (0.033, 3.03E-05)	-0.099 (0.049, 0.043)	-0.166 (0.043, 1.21E-04)
Birth weight	<2.5kg	10614	-0.108 (0.104, 0.301)	0.033 (0.146, 0.820)	-0.256 (0.148, 0.082)
	2.5-4.0kg	139968	-0.131 (0.029, 6.87E-06)	-0.100 (0.043, 0.020)	-0.158 (0.039, 5.20E-05)
	>=4.0kg	14828	-0.166 (0.085, 0.051)	-0.189 (0.123, 0.124)	-0.144 (0.155, 0.210)
Maternal smoking around birth	Yes	43723	-0.162 (0.049, 9.72E-04)	-0.090 (0.071, 0.203)	-0.228 (0.067, 6.50E-04)
	No	121687	-0.121 (0.032, 1.43E-04)	-0.107 (0.047, 0.022)	-0.132 (0.042, 1.89E-03)
Smoking/smokers in household	0	150302	-0.131 (0.028, 3.16E-06)	-0.104 (0.041, 0.012)	-0.154 (0.038, 4.31E-05)
	1	13446	-0.098 (0.093, 0.293)	-0.056 (0.133, 0.674)	-0.135 (0.127, 0.288)
	2	1662	-0.448 (0.227, 0.049)	-0.211 (0.344, 0.539)	-0.629 (0.297, 0.034)
Gender	Boys	72327	-0.128 (0.037, 4.69E-04)	-0.101 (0.056, 0.073)	-0.147 (0.047, 1.79E-03)
	Girls	93083	-0.138 (0.039, 3.92E-04)	-0.101 (0.054, 0.062)	-0.176 (0.055, 1.33E-03)
Note: N: the total number of participants in each stratum when stratified by covariate in the full cohort, X: breastfeeding, Y: asthma in children under 12 years old, Y1: asthma in children under six years old, Y2: asthma in children between 6-12 years old.

## Sheet: Table S5
Table S5. Heterogeneity test for the effects between distinct levels of each covariate
Covariates	X—>Y	X—>Y1	X—>Y2
	P	P	P
Age group	0.266
Average total household income before tax	0.791	0.980	0.756
Birth weight
<2.5kg vs. 2.5-4.0kg	0.831	0.382	0.522
2.5-4.0kg vs. ≥4.0kg	0.696	0.495	0.930
<2.5kg vs. ≥4.0kg	0.666	0.245	0.601
Maternal smoking around birth	0.483	0.842	0.225
Smoking/smokers in household
0 vs. 1	0.734	0.730	0.886
1 vs. 2	0.154	0.674	0.126
0 vs. 2	0.166	0.757	0.113
Gender	0.852	0.997	0.689
Note: X: breastfeeding, Y: asthma in children under 12 years old, Y1: asthma in children under six years old, Y2: asthma in children between 6-12 years old.

## Sheet: Table S6
Table S6. Relationship between breastfeeding and COA in the UK Biobank full cohort after taking GRS into account
Variables	X—>Y	X—>Y1	X—>Y2
	Case=7,157, control=158,253	Case=3,263, control=158,253	Case=3,894, control=158,253
	Beta (se, P)	Beta (se, P)	Beta (se, P)
Breastfeeding	-0.132 (0.027, 6.95E-07)	-0.100 (0.039, 0.011)	-0.159 (0.036, 8.13E-06)
Average total household income before tax	0.334 (0.026, 6.45E-39)	0.220 (0.037, 2.21E-09)	0.434 (0.035, 2.33E-35)
Birth weight	0.067 (0.023, 3.67E-03)	0.059 (0.034, 0.080)	0.075 (0.031, 0.016)
Maternal smoking around birth	0.009 (0.027, 0.742)	0.079 (0.040, 0.045)	-0.051 (0.037, 0.171)
Smoking/smokers in household	0.034 (0.036, 0.336)	0.055 (0.051, 0.286)	0.017 (0.048, 0.732)
Gender	0.519 (0.025, 1.25E-98)	0.299 (0.036, 5.21E-17)	0.707 (0.034, 9.11E-99)
GRS	0.139 (0.017, 1.71E-15)	0.182 (0.025, 9.22E-13)	0.103 (0.023, 1.08E-05)
Note: X: breastfeeding, Y: asthma in children under 12 years old, Y1: asthma in children under six years old, Y2: asthma in children between 6-12 years old.

## Sheet: Table S7
Table S7. Estimated effect sizes and relationships between breastfeeding and COA in the UK Biobank sibling cohort after taking GRS into account
Variables	X—>Y	X—>Y1	X—>Y2
	Case=398, control=408	Case=197, control=204	Case=201, control=205
	Beta (se, P)	Beta (se, P)	Beta (se, P)
Breastfeeding	-0.213 (0.255, 0.403)	-0.260 (0.341, 0.446)	-0.197 (0.393, 0.617)
Average total household income before tax	-0.095 (0.168, 0.571)	-0.170 (0.232, 0.464)	-0.036 (0.253, 0.886)
Birth weight	0.089 (0.164, 0.585)	0.063 (0.221, 0.776)	0.106 (0.248, 0.671)
Maternal smoking around birth	0.159 (0.266, 0.551)	0.233 (0.391, 0.552)	0.143 (0.370, 0.700)
Smoking/smokers in household	0.328 (0.208, 0.114)	0.209 (0.273, 0.444)	0.453 (0.329, 0.169)
Gender	0.534 (0.157, 6.67E-04)	0.565 (0.221, 0.011)	0.587 (0.235, 0.012)
Birth order	0.112 (0.102, 0.271)	0.146 (0.144, 0.313)	0.048 (0.149, 0.748)
GRS	-0.303 (0.236, 0.200)	-0.011 (0.332, 0.974)	-0.629 (0.349, 0.072)
Note: X: breastfeeding, Y: asthma in children under 12 years old, Y1: asthma in children under six years old, Y2: asthma in children between 6-12 years old. Birth order was determined based on the age of sibling pairs. Because in the sibling cohort, there is a family with two cases and one control, and the age of onset of these two cases is in the "0-5" and "6-12" intervals respectively, so when …

## Sheet: Figure S1
Figure S1. Forest plot of the effect of breastfeeding on COA in children under six years old when stratified by covariates.

## Sheet: Figure S2
Figure S2. Forest plot of the effect of breastfeeding on COA in children between 6-12 years old when stratified by covariates.
